# Supplementary material for: Case Report: Penile malignant melanoma: insights from a three-case series and literature review on diagnosis and management
Source: Front Oncol. 2026 Jul 17;16:1817540. doi: 10.3389/fonc.2026.1817540 (PMC13423700; doi:10.3389/fonc.2026.1817540)
Supplement: Supplementary file 1 [file DataSheet1.zip]

Archive with 8 entries (7 files):
- Supplementary Files/
- Supplementary Files/Supplementary Figure 1.tiff
- Supplementary Files/Supplementary Figure 2.tiff
- Supplementary Files/Supplementary Figure 3.tif
- Supplementary Files/Supplementary Figure 4.tiff
- Supplementary Files/Supplementary Figure 5.tiff
- Supplementary Files/Supplementary Files.docx
- Supplementary Files/Supplementary Table 1.xlsx
