# Supplementary material for: Case Report: Penile malignant melanoma: insights from a three-case series and literature review on diagnosis and management
Source: Front Oncol. 2026 Jul 17;16:1817540. doi: 10.3389/fonc.2026.1817540 (PMC13423700; doi:10.3389/fonc.2026.1817540)
Supplement: Supplementary file 1 [file DataSheet1.zip › Supplementary Files/Supplementary Table 1.xlsx]

## Sheet: Sheet1
	Basic information of the three patients
case	age	Lesion site	Lesion Size (cm)	IHC	Breslow (mm)	margin distance(cm)	Inguinal lymph nodes	Treatments	Follow-up Time (month)	Outcome	cause of death
1	46	Glans penis	2*2	CK(±)，Vimentin(+)，HMB-45(+)，Melan A(+)，S-100(+)，SOX-10(+)，Ki-67(>30 %)	2.3	3	Bilateral	partial penectomy+chemotherapy	24	died	brain metastasis
2	67	Glans penis	1.5*1.5	-	1.5	2	Bilateral	partial penectomy	74	died	other causes
3	64	Foreskin	1*1	CK(-) Vimentin(+) S-100(+) HMB-45(+) Melan A(+) Ki-67(约50%+) B3:CK(-) Vimentin(+) P63(-) Synaptophysin(-) CD56(-) GATA-3(-) CK7(-) S-100(+) HMB-45(+) Melan A(+) Ki-67(约50%+)	1.9	0.5	Bilateral	partial penectomy+circumcision	13	died	disease-related death
	IHC：Immunohistochemistry；margin distance：It refers to the tissue distance from the tumor edge to the surgical margin in the resected specimen.
